# Supplementary material for: Compositional and Functional Disparities in the Breast Oncobiome Between Patients Living in Urban or Rural Areas
Source: Genes (Basel). 2025 Jul 9;16(7):806. doi: 10.3390/genes16070806 (PMC12295151; doi:10.3390/genes16070806)
Supplement: Supplementary file 1 [file genes-16-00806-s001.zip]

Archive with 1 entries (1 files):
- genes-3728231-supplementary.pdf
